# Supplementary material for: The CTCF/LncRNA‐PACERR complex recruits E1A binding protein p300 to induce pro‐tumour macrophages in pancreatic ductal adenocarcinoma via directly regulating PTGS2 expression
Source: Clin Transl Med. 2022 Feb 20;12(2):e654. doi: 10.1002/ctm2.654 (PMC8858628; doi:10.1002/ctm2.654)
Supplement: Supplementary file 2 — Supporting Information [file CTM2-12-e654-s005.xlsx]

## Sheet: Sheet1
	Table S1 Sequences targeting Related Genes
	ID	5’	stem	loop	stem	3’
	CTCF-RNAi(sh1)-a	Ccgg	TACCCAAAGTGGTACCATGAA	CTCGAG	TTCATGGTACCACTTTGGGTA	TTTTTg
	CTCF-RNAi(sh1)-b	aattcaaaaa	TACCCAAAGTGGTACCATGAA	CTCGAG	TTCATGGTACCACTTTGGGTA
	CTCF-RNAi(sh2)-a	Ccgg	TGGCAAGACATGCTGATAATT	CTCGAG	AATTATCAGCATGTCTTGCCA	TTTTTg
	CTCF-RNAi(sh2)-b	aattcaaaaa	TGGCAAGACATGCTGATAATT	CTCGAG	AATTATCAGCATGTCTTGCCA
	PACERR-RNAi(sh1)-a	Ccgg	GAGAGCCAGTTCTGGACTGAT	CTCGAG	ATCAGTCCAGAACTGGCTCTC	TTTTTg
	PACERR-RNAi(sh1)-b	aattcaaaaa	GAGAGCCAGTTCTGGACTGAT	CTCGAG	ATCAGTCCAGAACTGGCTCTC
	PACERR-RNAi(sh2)-a	Ccgg	TGGAAAGAGAGGCGGGAAA	CTCGAG	TTTCCCGCCTCTCTTTCCA	TTTTTg
	PACERR-RNAi(sh2)-b	aattcaaaaa	TGGAAAGAGAGGCGGGAAA	CTCGAG	TTTCCCGCCTCTCTTTCCA
	EP300-RNAi(sh1)-a	Ccgg	ccTCACTTTATGGAAGAGTT	CTCGAG	TAACTCTTCCATAAAGTGAGG	TTTTTg
	EP300-RNAi(sh1)-b	aattcaaaaa	ccTCACTTTATGGAAGAGTTA	CTCGAG	TAACTCTTCCATAAAGTGAGG
	EP300-RNAi(sh2)-a	Ccgg	ccAGCCTCAAACTACAATAAA	CTCGAG	TTTATTGTAGTTTGAGGCTGG	TTTTTg
	EP300-RNAi(sh2)-b	aattcaaaaa	ccAGCCTCAAACTACAATAAA	CTCGAG	TTTCCCGCCTCTCTTTCCA
	ID	Seq
	PACERR-promoter-customer-p1	TTTCTCTATCGATAGGTACCGCCCATGTGACGAAATGAC
	PACERR-promoter-customer-p2	TGCAGATCGCAGATCTCGAGCATTTTCCTGTAATGCTAAGG
	siCTCF	TCCGAAACTTTTATTAAAGGAAA
	CTCF-Flag	megdaveaiveesetfikgkerktyqrrreggqeedachlpqnqtdggevvqdvnssvqmvmmeqldptllqmktevmegtvapeaeaavddtqiitlqvvnmeeqpinigelqlvqvpvpvtvpvattsveelqgayenevskeglaesepmichtlplpegfqvvkvgangevetleqgelppqedpswqkdpdyqppakktkktkksklryteegkdvdvsvydfeeeqqegllsevnaekvvgnmkppkptkikkkgvkktfqcelcsytcprrsnldrhmkshtderphkchlcgrafrtvtllrnhlnthtgtrphkcpdcdmafvtsgelvrhrrykhthekpfkcsmcdyasvevsklkrhirshtgerpfqcslcsyasrdtyklkrhmr…
	CTCF-Mut-Flag	paveiepepepqpvtpapppakkrrgrppgrtnqpkqnqptaiiqvedqntg
