# Supplementary material for: The CTCF/LncRNA‐PACERR complex recruits E1A binding protein p300 to induce pro‐tumour macrophages in pancreatic ductal adenocarcinoma via directly regulating PTGS2 expression
Source: Clin Transl Med. 2022 Feb 20;12(2):e654. doi: 10.1002/ctm2.654 (PMC8858628; doi:10.1002/ctm2.654)
Supplement: Supplementary file 3 — Supporting Information [file CTM2-12-e654-s002.xlsx]

## Sheet: Sheet1
Table S2 All primer sequences used in the qPCR process.
COX-2 primers used in ChIP experiments
+0.35 kb	CGGTTAAGTAACTGGCTCATAATG	AAAGAGCTTGGACCGCTAGAG
+0.15 kb (‘promoter’)	GGTAGGCTTTGCTGTCTGAG	GTTAGCGACCAATTGTCATACG
-0.45 kb	TGAGCGGCCCTGAGGT	TTCCTCGACCCTCTAAAGACG
-1.05 kb	TTTAAAGTTCACTCTTTTGTCTTTTCTG	AAAAGTAAATGCTATGTTGTACTTTGATCC
-1.85 kb	GAGAGTACTAAAATTTTACATTACAATCCTG	CAGACAACAGAACAATTAATGTCTG
Primers used for RNA quantitation
COX-2 mRNA	GTTCCACCCGCAGTACAGAA	AGGGCTTCAGCATAAAGCGT
PACERR	TGTAAATAGTTAATGTGAGCTCCACG	GCAAATTCTGGCCATCGC
CTCF mRNA	GCCCAAACAGAACCAGCCTAT	TCCTCTTCCTCTCCCTCTGC
EP300 mRNA	AGCCAAGCGGCCTAAACTC	TCACCACCATTGGTTAGTCCC
CD163 mRNA	TTTGTCAACTTGAGTCCCTTCAC	TCCCGCTACACTTGTTTTCAC
CD206 mRNA	TCCGGGTGCTGTTCTCCTA	CCAGTCTGTTTTTGATGGCACT
TGFβ mRNA	GGCCAGATCCTGTCCAAGC	GTGGGTTTCCACCATTAGCAC
IL-10 mRNA	GACTTTAAGGGTTACCTGGGTTG	TCACATGCGCCTTGATGTCTG
IL-6 mRNA	ACTCACCTCTTCAGAACGAATTG	CCATCTTTGGAAGGTTCAGGTTG
IL-1β mRNA	ATGATGGCTTATTACAGTGGCAA	GTCGGAGATTCGTAGCTGGA
Arginase-1 mRNA	GTGGAAACTTGCATGGACAAC	AATCCTGGCACATCGGGAATC
CD80 mRNA	AAACTCGCATCTACTGGCAAA	GGTTCTTGTACTCGGGCCATA
β-actin mRNA	GTCATTCCAAATATGAGATGCGT	GCTATCACCTCCCCTGTGTG
GAPDH mRNA	GGAGCGAGATCCCTCCAAAAT	GGCTGTTGTCATACTTCTCATGG
U6	GTGCAGGGTCCGAGGT	CTCGCTTCGGCAGCACA
